# Supplementary material for: Data supporting consolidating emission indices of a diesel engine powered by carbon nanoparticle-doped diesel/biodiesel emulsion fuels using life cycle assessment framework
Source: Data Brief. 2020 Mar 21;30:105428. doi: 10.1016/j.dib.2020.105428 (PMC7160430; doi:10.1016/j.dib.2020.105428)
Supplement: Supplementary file 1 [file mmc1.xml]

<?xml version="1.0" encoding="utf-8" standalone="no"?>
<data>
  <datasets>
    <author>meisam_tab@yahoo.com</author>
    <type>1</type>
    <dataset>
      <name>Data supporting consolidating emission indices of a diesel engine powered by carbon nanoparticle-doped ?diesel/biodiesel emulsion fuels using life cycle assessment framework</name>
      <caption />
      <description>This dataset presents the data supporting the integrated environmental analysis of water-emulsified B5 containing three levels of carbon nanoparticles (CNPs) i.e., 38, 75, and 150 ?M (hereafter referred to as B5W3CNP38, B5W3CNP75, and B5W3CNP150, respectively) using life cycle assessment (LCA). While integrated environmental analysis of neat diesel, B5, and B5 containing 3 wt.% water (i.e. B5W3) are investigated as controls.</description>
      <filetype>
        <name />
      </filetype>
      <filesize />
      <source>0</source>
      <sourcename>Original Data</sourcename>
      <access>
        <type>1</type>
        <name>Data available in data repository</name>
        <reponame>Mendeley Data</reponame>
        <PersistentId>10.17632/s73yrcp4v3.1 </PersistentId>
        <deeplinkurl>https://data.mendeley.com/datasets/s73yrcp4v3/1</deeplinkurl>
      </access>
    </dataset>
  </datasets>
</data>
